# Supplementary material for: When a tree falls: Controls on wood decay predict standing dead tree fall and new risks in changing forests
Source: PLoS One. 2018 May 9;13(5):e0196712. doi: 10.1371/journal.pone.0196712 (PMC5942820; doi:10.1371/journal.pone.0196712)
Supplement: S1 Dataset — The least resistant category was set as 0 and the most resistant category as 4. Sources that used ambiguous designations (e.g. non-resistant or slightly resistant) were given the average numeric score of the corresponding categories (i.e. 0.5). (XLSX) [file pone.0196712.s010.xlsx]

## Sheet: Supplementary Dataset 1
FIA Code	Common	Binomial	Wood Handbook (ref 34)	Wood Properties Techsheets (ref 69)	A worldwide checklist of species (ref 50)	Sustainable Hardwoods (ref 70)	The wood database (ref 71)	FEIS (ref 72)	Forest Trees of Florida (ref 73)	The USU Tree Browser (ref 74)	composite
12	pacific silver fir	Abies amabilis	1	1							1
16	balsam fir	Abies balsamea	1	1							1
10		Abies spp									NA
311	florida maple	Acer barbatum		1							1
323	chalk maple	Acer leucoderme		1							1
313	boxelder	Acer negundo	1	0.5			1		0.5		0.75
314	black maple	Acer nigrum	1			1	1				1
315	striped maple	Acer pensylvaticum		1			1				1
316	red maple	Acer rubrum	1		1	0.5	1				0.875
317	silver maple	Acer saccharinum	1			0.5	1				0.833333
318	sugar maple	Acer saccharum	1			1	1				1
319	mountain maple	Acer spicatum		1							1
310		Acer spp.		1							1
332	yellow buckeye	Aesculus flava	1	1			1				1
331	ohio buckeye	Aesculus glabra		1			0.5				0.75
341	tree of heaven	Ailanthus altissima		2							2
345	mimosa	Albizia julibrissin		2							2
355	european alder	Alnus glutinosa					0.5				0.5
357	serviceberry	Amelanchier arborea							2		2
356		Amerlanchier spp.									NA
915		Arecaeae									NA
371	yellow birch	Betula alleghaniensis	1	1		0.5	0.5				0.75
372	sweet birch	Betula lenta	1	1			0.5				0.833333
373	river birch	Betula nigra		1		1	0.5				0.833333
375	alaska paper birch	Betula papryfera va. Neoalaskana	1	1			0.5				0.833333
379	gray birch	Betula populifolia	1	1			0.5				0.833333
370		Betula spp.		1		1					1
391	american hornbeam	Carpinus caroliniana		0.5	1		1				0.833333
409	mockernut hickory	Carya alba	1	1		0.5	0.5				0.75
401	water hickory	Carya aquatica	1	1		0.5	0.5		0.5		0.7
402	bitternut hickory	Carya cordiformis	1	1		0.5	0.5				0.75
403	pignut hickory	Carya glabra	1	1		0.5	0.5				0.75
404	pecan	Carya illinoinensis	1	1		0.5	0.5				0.75
405	shellbark	Carya laciniosa	1	1		0.5	0.5				0.75
406	nutmeg hickory	Carya myristiciformis	1	1		0.5	0.5				0.75
407	shagbark hickory	Carya ovata	1	1		0.5	0.5				0.75
410	sand hickory	Carya pallida		1		1					1
400		Carya spp									NA
421	American chestnut	Castanea dentata	3				4				3.5
422	alleghany chinquapin	Castanea pumila						3			3
423	ozark chinquapin	Castanea pumila						3			3
451	southern catalpa	Catalpa bignonioides		4						2	3
452	northern catalpa	Catalpa speciosa	3	4						3	3.33333
461	sugarberry	Celtis laevigata			1						1
462	hackberry	Celtis occidentalis	1			0.5	1				0.833333
471	eastern redbud	Cercis canadensis									NA
43	atlantic white-cedar	Chamaecyparis thyoides	3	3.5			3.5		4		3.5
481	yellowood	Cladrastis kentukea									NA
987	buttonwood	Conocarpus erectus			2						2
491	flowering dogwood	Cornus florida		1			1				1
996	smoketree	Cotnius obovatus								3	3
500		Crataegus spp.									NA
299		Dead conifer									NA
998		Dead hardwood									NA
520		Diospyros spp.			2.5						2.5
521	persimmon	Dispyros virginiana		2.5			1				1.75
997	russian-olive	Elaeagnus angustifolia									NA
531	American beech	Fagus grandifolia	1	1		0.5	1		1	1	0.916667
541	white ash	Fraxinus americana	1	1	1	1	1				1
548	carolina ash	Fraxinus caroliniana				1					1
543	black ash	Fraxinus nigra	1	1		1	1				1
544	green ash	Fraxinus pennsylvanica	1	1	2	1	1				1.2
545	pumpkin ash	Fraxinus profunda	1	1		1	1				1
546	blue ash	Fraxinus quadrangulata	1	1		1	1				1
540		Fraxinus spp.		1		1					1
551	water locust	Gleditsia aquatica									NA
552	honeylocust	Gleditsia triacanthos	2	2			2				2
555	loblolly bay	Gordonia lasianthus							1		1
571	kentucky coffeetree	Gymnocladus dioica		4			3				3.5
581	silverbell	Halesia carolana		1							1
580	silverbells	Halesia spp.				1					1
591	american holly	Ilex opaca		0.5			1				0.75
601	butternut	Juglans cinerea	1	1			1.5				1.16667
602	black walnut	Juglans nigra	3	4		4	4		3		3.6
600		Juglans spp.									NA
61	ashe juniper	Juniperus ashei						3		4	3.5
67	southern redcedar	Juniperus silicicola	3				4			4	3.66667
57		Juniperus								4	4
68	eastern redcedar	Juniperus virginiana	3	4	3.5		4			4	3.7
71	tamarack	Larix larcinia	2	2							2
70		Larix spp.									NA
611	sweetgum	Liquidambar styraciflua	1	1	1	0.5	1.5				1
621	yellow-poplar	Liriodendron tulipfera	1	1		0.5	1.5				1
641	osage orange	Maclura pomifera	4	4			4				4
651	cucumbertree	Magnolia acuminata	1	1			1				1
655	Fraser magnolia	Magnolia fraseri									NA
652	southern magnolia	Magnolia grandiflora	1	1			1				1
654	bigleaf magnolia	Magnolia macrophylla									NA
650		Magnolia spp.									NA
658	umbrella magnolia	Magnolia tripetala									NA
653	sweetbay	Magnolia virginiana	1	1	1		1				1
663	sweet crabapple	Malus coronaria									NA
660		Malus spp.									NA
992	tea tree	Melaleuca quinquenervia			2						2
993	chinaberry	Melia azedarach			2		2				2
681	white mulberry	Morus alba			1		4			3	2.66667
682	red mulberry	Morus rubra		4			4	3	4		3.75
680		Morus spp.									NA
691	water tupelo	Nyssa aquatica		0.5							0.5
694	swamp tupelo	Nyssa biflora									NA
692	ogeechee tupelo	Nyssa ogeche									NA
693	black tupelo	Nyssa sylvatica		0.5	1				1		0.833333
701	Hophornbeam	Ostrya virginana					1				1
711	sourwood	Oxydendrum arboreum									NA
712	paulownia	Paulownia tomentosa					3				3
721	redbay	Persea borbonia			1						1
91	norway spruce	Picea abies			1		1	1			1
94	white spruce	Picea glauca	1	1	1		1				1
95	black spruce	Picea mariana	1	0.5			1				0.833333
96	blue spruce	Picea pungens		1							1
97	red spruce	Picea rubens	1	0.5			1				0.833333
90		Picea spp.		1							1
105	jack pine	Pinus banksiana	1	0.5	1.5		1.5				1.125
107	sand pine	Pinus clausa	1				1.5				1.25
110	shortleaf pine	Pinus echinata	1	1.5			1.5				1.33333
111	slash pine	Pinus elliottii	2	2			2		3		2.25
115	spruce pine	Pinus glabra	1	1.5			1.5				1.33333
136	austrian pine	Pinus nigra			1		2				1.5
121	longleaf pine	Pinus palustris	2	2	3		2		3		2.4
122	ponderosa pine	Pinus ponderosa	1	1	2		1.5				1.375
123	table mountain pine	Pinus pungens	1	1			1.5				1.16667
125	red pine	Pinus resinosa	1	2	1		1.5				1.375
126	pitch pine	Pinus rigida	1	1.5			1.5				1.33333
128	pond pine	Pinus serotina	1				1.5				1.25
100		Pinus spp.									NA
129	eastern white pine	Pinus strobus	2	2	2.5		1.5				2
130	scotch pine	Pinus sylvestris			1		2				1.5
131	loblolly pine	Pinus taeda	1	1.5	1.5		1.5		1		1.3
132	virginia pine	Pinus viriginiana	1	1			1.5				1.16667
887	fish poison tree	Piscidia piscipula			3						3
722	water-elm	Planera aquatica									NA
731	sycamore	Platanus occidentalis	1	1		0.5	1				0.875
741	balsam poplar	Populus balsamifera		1	1						1
742	eastern cottonwood	Populus deltoides	1	1		0.5	0.5				0.75
743	bigtooth aspen	Populus grandidentata	1	1			0.5				0.833333
744	swamp cottonwood	Populus heterophylla		1							1
740		Populus spp.		1							1
746	quaking aspen	Populus tremuloides	1	1	1	0.5	0.5				0.8
766	american plum	Prunus americana									NA
771	sweet cherry	Prunus avium					2				2
761	pin cherry	Prunus pensylvanica									NA
762	black cherry	Prunus serotina	2	4		3	4				3.25
763	chokecherry	Prunus virginiana									NA
202	douglas fir	Pseudotsuga menziesii	2	2	2		2				2
760		Prunus spp									NA
802	white oak	Quercus alba	3	4	3.5	3	3		3		3.25
804	swamp white oak	Quercus bicolor	3				4			3	3.33333
806	scarlet oak	Quercus coccinea	1		1.5		1				1.16667
809	northen pin oak	Quercus ellipsoidalis									NA
812	southern red oak	Quercus falcata	1	1	2	1	1				1.2
816	cherrybark oak	Quercus ilicifolia									NA
817	scrub oak	Quercus imbricaria									NA
842	shingle oak	Quercus incana									NA
819	bluejack oak	Quercus laevis									NA
820	turkey oak	Quercus laurifolia	1		2		1				1.33333
822	laurel oak	Quercus lyrata	3				4		3		3.33333
823	overcup oak	Quercus macrocarpa	3	4			4				3.66667
840	bur oak	Quercus margarettae									NA
824	dwarf post oak	Quercus marilandica			4						4
825	blackjack oak	Quercus michauxii	3	2		2	2				2.25
841	swamp chestnut oak	Quercus minima									NA
826	dwarf live oak	Quercus muehlenbergii						3		3	3
827	chinquapin oak	Quercus nigra	1		2		1				1.33333
813	water oak	Quercus pagoda	1				1				1
830	cherrybark oak	Quercus palustris	1				1				1
831	pin oak	Quercus phellos	1				1		1		1
832	willow oak	Quercus prinus	3		2		4				3
833	chestnut oak	Quercus rubra	1	1	2	1	1.5				1.3
834	northern red oak	Quercus shumardii			2						2
836	Shumard oak	Quercus similis									NA
800	delta post oak	Quercus spp.									NA
835	post oak	Quercus stellata	3	4	4	3	4		3		3.5
828	nuttall oak	Quercus texana									NA
837	black oak	Quercus velutina	1	1	1.5		1.5				1.25
838	live oak	Quercus virginiana	3				4				3.5
989	american mangrove	Rhizophora mangle			2						2
901	black locust	Robinia pseudoacacia	4	4	3.5		4			3	3.7
912	cabbage palmetto	Sabal palmetto									NA
927	white willow	Salix alba		1		0.5	0.5				0.666667
921	peachleaf willow	Salix amygdaloides		1		0.5					0.75
923	bebb willow	Salix bebbiana		1		0.5					0.75
925	coastal plain willow	Salix carolinana		1		0.5					0.75
922	black willow	Salix nigra		0.5			0.5				0.5
920		Salix spp.		1		0.5					0.75
931	sassafras	Sassafras albidum	3	4			3.5		3		3.375
381	chittamwood	Sideroxylon lanuginosum									NA
935	american mountain ash	Sorbus americana									NA
934		Sorbus spp.									NA
222	pond cypress	Taxodium ascendens		3.33333					4		3.66667
221	baldcypress	Taxodium distichum	3	4			3		4	4	3.6
241	northern white-cedar	Thuja occidentalis	3	3.5	3.5		3.5			4	3.5
951	American basswood	Tilia americana	1	1		0.5	0.5		1		0.8
952	American basswood	Tilia americana	1	1		0.5	0.5		1		0.8
953	American basswood	Tilia americana	1	1		0.5	0.5		1		0.8
950		Tilia spp									NA
994	chinese tallowtree	Triadica sebifera									NA
261	eastern hemlock	Tsuga canadensis	1	1	1		0.5				0.875
262	carolina cypress	Tsuga caroliniana									NA
971	winged elm	Ulmus alata	1	1	2		1.5				1.375
972	American elm	Ulmus americana	1	1	2		1.5				1.375
973	cedar elm	Ulmus crassifolia	1	1			1.5				1.16667
974	slippery elm	Ulmus pumila									NA
975		Ulmus rubra	1	1		0.5	1.5				1
970	rock elm	Ulmus spp.									NA
977		Ulmus thomasii	1	1							1
995	tungoil tree	Vernicia fordii									NA
